# Supplementary material for: Detection of suspicious interactions of spiking covariates in methylation data
Source: BMC Bioinformatics. 2020 Jan 30;21:36. doi: 10.1186/s12859-020-3364-6 (PMC6993406; doi:10.1186/s12859-020-3364-6)
Supplement: Supplementary file 2 — Additional file 2 R code and example of the Algorithms 1 and 2 for the detection of suspicious spike interactions. [file 12859_2020_3364_MOESM2_ESM.r]

## ------------------------------------------------------------
## by J.Kruppa on Friday, March 29, 2019 (08:51)

check_spike <- function(df,
                        cpg_id = "none",
                        clinical_threshold = 1,
                        spike_position = c("left" = 0),
                        spike_include = "standard"){
  require(checkmate)
  RMSE <- function(error) {sqrt(mean(error^2))}
  MSE <- function(error) {mean(error^2)}
  get_coef <- function(fit){
    fit %>%
      summary %>%
      coef %>%
      round(3)
  }
  if(!check_numeric(spike_position, names = "named"))
    stop("spike_position must be a named numeric vector like i.e. c('left' = 0)")

  ## generate subset for the spike and linear part
  spike_tbl <- filter(df, x == spike_position)
  regression_tbl <- filter(df, x != spike_position)

  ## run the regression analysis on linear
  linear_fit <- lm(y ~ x, data = regression_tbl) 
  linear_coef <- get_coef(linear_fit)
  linear_beta_0 <- switch(names(spike_position),
         "left" = {
           linear_coef[1,1]
         },
         "right" = {
           predict(linear_fit, data.frame(x = spike_position))
         })
  linear_beta_1 <- linear_coef[2,1]
  linear_p <- linear_coef[2,4]
  linear_confint <- confint(linear_fit, 'x', level=0.95)
  ## out print
  linear_beta_1_print <- str_c(round(linear_beta_1, 2), " [",
                               round(linear_confint[1], 2), "; ",
                               round(linear_confint[2], 2), "]")
  
  ## run the regression analysis on full data
  full_fit <- lm(y ~ x, data = df) 
  full_coef <- get_coef(full_fit)
  full_beta_0 <- full_coef[1,1]
  full_beta_1 <- full_coef[2,1]
  full_p <- full_coef[2,4]
  full_confint <- confint(full_fit, 'x', level=0.95)
  ## out print
  full_beta_1_print <- str_c(round(full_beta_1, 2), " [",
                             round(full_confint[1], 2), "; ",
                             round(full_confint[2], 2), "]")
  
  ## spike information
  spike_quantiles <- switch(spike_include,
         "quantiles" = {
           quantile(spike_tbl$y, probs = c(0.05, 0.95)) %>%
             set_names(c("Q1", "Q3")) %>%
             round(2)
         },
         "standard" = {
           c("Q1" = mean(spike_tbl$y) - 2 * sd(spike_tbl$y),
             "Q3" = mean(spike_tbl$y) + 2 * sd(spike_tbl$y)) %>%
             round(2)
         },
         "range" = {
           range(spike_tbl$y) %>%
             set_names(c("Q1", "Q3")) %>%
             round(2)
         })

  ## linear effect difinition
  if(is.null(clinical_threshold)){
    sig_lgl <- linear_p <= 0.05
    sign_lin <- sign(linear_beta_1)
    linear_effect_lgl <- c("up" = ifelse(sig_lgl & sign_lin > 0, TRUE, FALSE),
                           "down" = ifelse(sig_lgl & sign_lin < 0, TRUE, FALSE))
  } else {
    linear_effect_lgl <- c("up" = ifelse(linear_beta_1 > clinical_threshold, TRUE, FALSE),
                           "down" = ifelse(linear_beta_1 < -clinical_threshold, TRUE, FALSE))
  }
    
  ## output tibble
  out_tbl <- tibble(id = cpg_id,
                    square = "",
                    trend = "",
                    effect_with_spike = full_beta_1_print,
                    p_val_with_spike = full_p,
                    effect_without_spike = linear_beta_1_print,
                    p_val_without_spike = linear_p,
                    mse = MSE(linear_fit$residuals),
                    rmse = RMSE(linear_fit$residuals)
                    )

  switch(names(spike_position),
         "left" = {
           if(linear_effect_lgl["up"]) {
             out_tbl$square <- c("C")
             out_tbl$trend <- c("positive linear trend")
             if(linear_beta_0 < spike_quantiles["Q1"]) {
               out_tbl$square <- c("A|B")
               out_tbl$trend <- c("reverse negative or negation")
             }
             if(linear_beta_0 > spike_quantiles["Q1"] & linear_beta_0 < spike_quantiles["Q3"]) {
               out_tbl$square <- c("C")
               out_tbl$trend <- c("positive linear trend")
             }    
           }
           if(all(!linear_effect_lgl)) { ## if both are FALSE go here
             out_tbl$square <- c("D|E|F")
             out_tbl$trend <- c("no linear trend")
           }
           if(linear_effect_lgl["down"]) {
             out_tbl$square <- c("G")
             out_tbl$trend <- c("negative linear trend")
             if(linear_beta_0 > spike_quantiles["Q3"]) {
               out_tbl$square <- c("H|I")
               out_tbl$trend <- c("reverse positive or negation")
             }
             if(linear_beta_0 > spike_quantiles["Q1"] & linear_beta_0 < spike_quantiles["Q3"]) {
               out_tbl$square <- c("G")
               out_tbl$trend <- c("negative linear trend")
             }    
           }
         }, # switch ends here
         "right" = {
           if(linear_effect_lgl["up"]) {
             out_tbl$square <- c("A")
             out_tbl$trend <- c("positive linear trend")
             if(linear_beta_0 > spike_quantiles["Q3"]) {
               out_tbl$square <- c("B|C")
               out_tbl$trend <- c("reverse negative or negation")
             }
             if(linear_beta_0 > spike_quantiles["Q1"] & linear_beta_0 < spike_quantiles["Q3"]) {
               out_tbl$square <- c("A")
               out_tbl$trend <- c("positive linear trend")
             }    
           }
           if(all(!linear_effect_lgl)) { ## if both are FALSE go here
             out_tbl$square <- c("D|E|F")
             out_tbl$trend <- c("no linear trend")
           }
           if(linear_effect_lgl["down"]) {
             out_tbl$square <- c("I")
             out_tbl$trend <- c("negative linear trend")
             if(linear_beta_0 < spike_quantiles["Q1"]) {
               out_tbl$square <- c("G|H")
               out_tbl$trend <- c("reverse positive or negation")
             }
             if(linear_beta_0 > spike_quantiles["Q1"] & linear_beta_0 < spike_quantiles["Q3"]) {
               out_tbl$square <- c("I")
               out_tbl$trend <- c("negative linear trend")
             }    
           }
         })

  return(out_tbl)
}
  
